# Supplementary material for: An Integrative Study on Asphondylia spp. (Diptera: Cecidomyiidae), Causing Flower Galls on Lamiaceae, with Description, Phenology, and Associated Fungi of Two New Species
Source: Insects. 2021 Oct 21;12(11):958. doi: 10.3390/insects12110958 (PMC8619354; doi:10.3390/insects12110958)
Supplement: Supplementary file 1 [file insects-12-00958-s001.zip]

Archive with 1 entries (1 files):
- insects-1403973-supplementary.pdf
